# Supplementary material for: Silica Nanoparticles Promote Apoptosis in Ovarian Granulosa Cells via Autophagy Dysfunction
Source: Int J Mol Sci. 2023 Mar 8;24(6):5189. doi: 10.3390/ijms24065189 (PMC10049489; doi:10.3390/ijms24065189)
Supplement: Supplementary file 1 [file ijms-24-05189-s001.zip]

Archive with 1 entries (1 files):
- ijms-2216293-supplementary.pdf
